# Supplementary material for: Detection of Biochemical Pathways by Probabilistic Matching of Phyletic Vectors
Source: PLoS One. 2009 Apr 24;4(4):e5326. doi: 10.1371/journal.pone.0005326 (PMC2670198; doi:10.1371/journal.pone.0005326)
Supplement: Table S1 — The list of 52 pathways and functional systems. (0.02 MB XLS) [file pone.0005326.s001.xls]

## Sheet: Sheet1
Table S1: The list of 52 pathways and functional systems.
	Pathways	the number of COGs in the pathway	functional category
P3	Arginine biosynthesis	11	Amino acid transport and metabolism
P21	Histidine biosynthesis	12	Amino acid transport and metabolism
P22	Isoleucine biosynthesis	6	Amino acid transport and metabolism
P23	Leucine biosynthesis	10	Amino acid transport and metabolism
P26	Methionine biosynthesis	10	Amino acid transport and metabolism
P32	Phenylalanine/tyrosine biosynthesis	14	Amino acid transport and metabolism
P34	Proline biosynthesis	5	Amino acid transport and metabolism
P46	Threonine biosynthesis	5	Amino acid transport and metabolism
P50	Tryptophan biosynthesis	17	Amino acid transport and metabolism
P52	Valine biosynthesis	6	Amino acid transport and metabolism
P12	Entner-doudoroff pathway	4	Carbohydrate transport and metabolism
P17	Gluconeogenesis	14	Carbohydrate transport and metabolism
P18	Glycolysis	14	Carbohydrate transport and metabolism
P31	Pentose phosphate pathway	9	Carbohydrate transport and metabolism
P24	Lipid a biosynthesis	9	Cell envelope biogenesis, outer membrane
P16	Flagellum structure and biogenesis	33	Cell motility and secretion
P33	Preprotein translocase subunits	9	Cell motility and secretion
P6	Biotin biosynthesis	6	Coenzyme metabolism
P7	Cobalamin biosynthesis	18	Coenzyme metabolism
P8	Coenzyme a biosynthesis	9	Coenzyme metabolism
P14	Fad biosynthesis	9	Coenzyme metabolism
P20	Heme biosynthesis	14	Coenzyme metabolism
P25	Menaquinone biosynthesis	16	Coenzyme metabolism
P29	Nad biosynthesis	7	Coenzyme metabolism
P37	Pyridoxal phosphate biosynthesis	8	Coenzyme metabolism
P41	Riboflavin biosynthesis	7	Coenzyme metabolism
P45	Thiamine biosynthesis	10	Coenzyme metabolism
P51	Ubiquinone biosynthesis	15	Coenzyme metabolism
P4	Basal replication machinery	26	DNA replication, recombination and repair
P10	Dna polymerase iii subunits	8	DNA replication, recombination and repair
P2	Archaeal/vacuolar-type h+atpase subunits	9	Energy production and conversion
P13	F0f1-type atp synthase subunits	9	Energy production and conversion
P19	Glyoxylate bypass	2	Energy production and conversion
P28	Na+transporting nadh:ubiquinone oxidoreductase subunits	7	Energy production and conversion
P30	Nadh:ubiquinone oxidoreductase subunits	15	Energy production and conversion
P40	Pyruvate decarboxylation	7	Energy production and conversion
P44	Tca cycle	16	Energy production and conversion
P27	Multisubunit naﱿ antiporter	8	Inorganic ion transport and metabolism
P9	Deoxyxylulose pathway of terpenoid biosynthesis	5	Lipid metabolism
P15	Fatty acid biosynthesis	13	Lipid metabolism
P35	Purine biosynthesis	18	Nucleotide transport and metabolism
P36	Purine salvage	5	Nucleotide transport and metabolism
P38	Pyrimidine biosynthesis	14	Nucleotide transport and metabolism
P39	Pyrimidine salvage	10	Nucleotide transport and metabolism
P47	Thymidylate biosynthesis	10	Nucleotide transport and metabolism
P5	Basal transcription factors	11	Transcription
P11	Dna-dependent rna polymerase subunits	15	Transcription
P48	Transcriptional regulators	70	Transcription
P1	Aminoacyl-trna synthetases and alternative systems for amino acid activation	26	Translation, ribosomal structure and biogenesis
P42	Ribosomal proteins - large subunit	51	Translation, ribosomal structure and biogenesis
P43	Ribosomal proteins - small subunit	32	Translation, ribosomal structure and biogenesis
P49	Translation factors and enzymes involved in translation	22	Translation, ribosomal structure and biogenesis
