# Supplementary material for: Detection of Biochemical Pathways by Probabilistic Matching of Phyletic Vectors
Source: PLoS One. 2009 Apr 24;4(4):e5326. doi: 10.1371/journal.pone.0005326 (PMC2670198; doi:10.1371/journal.pone.0005326)
Supplement: Table S2 — Sensitivity comparison between clustering algorithm and Psi-square on COG04 and COG06 datasets. (0.02 MB XLS) [file pone.0005326.s002.xls]

## Sheet: Sheet1
Table S2: Sensitivities comparison between clustering algorithm and Psi-square on COG04 and COG06 datasets.
	NJ-clustering_COG04	psiSquare_COG-04	psiSquare_COG-06	Original_psiSquare_COG04	Original_psiSquare_COG06
AMINOACYL-tRNA_SYN	11.5	69.2308	69.2308	69.2308	69.2308
ARCHAEAL-VACUOLAR-TYPE	77.8	66.6667	88.8889	66.6667	88.8889
ARGININE_BIOSYNTHESIS	63.6	81.8182	81.8182	63.6364	27.2727
BASAL_REPL_MACHINERY	38.5	42.3077	57.6923	42.3077	65.3846
BASAL_TF	81.8	72.7273	90.9091	72.7273	90.9091
BIOTIN_BIOSYNTHESIS	66.7	50	66.6667	50	50
COBALAMIN_BIOSYNTHESIS	77.8	88.8889	94.4444	88.8889	88.8889
COENZYME_A_BIOSYNTHESIS	33.3	33.3333	55.5556	33.3333	44.4444
DEOXYXYLULOSE_PATHWAY_OF_TERPENOID	100	100	100	100	100
DNA_POLIII_SUB	37.5	37.5	62.5	37.5	50
DNA-DEPENDENT_RNA_POL	40	46.6667	73.3333	46.6667	73.3333
ENTNER-DOUDOROFF_PATHWAY	50	50	50	75	50
F0F1-TYPE_ATP_SYN	77.8	77.7778	88.8889	88.8889	88.8889
FAD_BIOSYNTHESIS	44.4	66.6667	77.7778	77.7778	33.3333
FATTY_ACID_BIOSYNTHESIS	38.5	76.9231	84.6154	69.2308	84.6154
FLAGELLUM	66.7	90.9091	87.8788	84.8485	78.7879
GLUCONEOGENESIS	35.7	35.7143	35.7143	35.7143	35.7143
GLYCOLYSIS	35.7	71.4286	64.2857	71.4286	64.2857
GLYOXYLATE_BYPASS	100	100	100	100	100
HEME_BIOSYNTHESIS	21.4	57.1429	78.5714	50	71.4286
HISTIDINE_BIOSYNTHESIS	83.3	75	75	75	75
ISOLEUCINE_BIOSYNTHESIS	83.3	83.3333	83.3333	66.6667	66.6667
LEUCINE_BIOSYNTHESIS	50	90	90	80	80
LIPID_BIOS	100	100	100	100	88.8889
MENAQUINONE_BIOSYNTHESIS	25	56.25	56.25	56.25	56.25
METHIONINE_BIOSYNTHESIS	40	60	60	60	60
MULTISUBUNIT_NA+-H+_ANTIPORTER	75	75	75	75	75
NA+-TRANSPORTING_NADHUBIQUINONE OXIDOREDUCTASE_SUBUNITS	85.7	85.7143	85.7143	100	85.7143
NAD_BIOSYNTHESIS	42.9	42.8571	57.1429	42.8571	57.1429
NADHUBIQUINONE_OXIDOREDUCTASE SUBUNITS	86.7	86.6667	86.6667	86.6667	26.6667
PENTOSE_PHOSPHATE_PATHWAY	33.3	55.5556	55.5556	66.6667	55.5556
PHENYLALANINE-TYROSINE_BIOSYNTHESIS	42.9	64.2857	57.1429	57.1429	50
PREPROTEIN_TRANSLOCASE_SUBUNITS	44.4	77.7778	77.7778	77.7778	77.7778
PROLINE_BIOSYNTHESIS	60	60	60	60	60
PURINE_BIOSYNTHESIS	33.3	77.7778	83.3333	77.7778	83.3333
PURINE SALVAGE	40	20	20	20	20
PYRIDOXAL_PHOSPHATE_BIOSYNTHESIS	37.5	50	50	50	12.5
PYRIMIDINE_BIOSYNTHESIS	42.9	64.2857	71.4286	64.2857	71.4286
PYRIMIDINE_SALVAGE	40	40	40	40	40
PYRUVATE_DECARBOXYLATION	42.9	71.4286	71.4286	71.4286	71.4286
RIBOFLAVIN_BIOSYNTHESIS	42.9	85.7143	85.7143	85.7143	42.8571
RIBOSOMAL_PROTEINS_LS	45.1	96.0784	86.2745	96.0784	92.1569
RIBOSOMAL_PROTEINS_SS	34.4	90.625	93.75	90.625	68.75
TCA_CYCLE	18.8	68.75	87.5	68.75	87.5
TF_AND_INVOLVED_ENZYMES	40.9	40	60	40	60
THIAMINE_BIOSYNTHESIS	20	80	80	80	80
THREONINE_BIOSYNTHESIS	80	50	40	50	40
THYMIDYLATE_BIOSYNTHESIS	10	22.8571	31.4286	22.8571	30
TRANSCR_REG	10	63.6364	68.1818	63.6364	72.7273
TRYPTOPHAN_BIOSYNTHESIS	52.9	64.7059	70.5882	64.7059	70.5882
UBIQUINONE_BIOSYNTHESIS	40	53.3333	53.3333	53.3333	53.3333
VALINE_BIOSYNTHESIS	66.7	83.3333	100	83.3333	100
Average:	50.9519	66.359	71.5638	66.3538	64.7437
