# Supplementary material for: Detection of Biochemical Pathways by Probabilistic Matching of Phyletic Vectors
Source: PLoS One. 2009 Apr 24;4(4):e5326. doi: 10.1371/journal.pone.0005326 (PMC2670198; doi:10.1371/journal.pone.0005326)
Supplement: Table S3 — The list of complied phenotypic traits obtained from the Genomes OnLine Database (GOLD). (0.01 MB XLS) [file pone.0005326.s003.xls]

## Sheet: AdditionalFile3
Table S3: Phenotypes
rot
diarrheal
Gastric inflammatio
Food poisoning
infectious fever
Respiratory infection
Septicemia
brain disease
Pneumonia
aquatic
soil
facultative
nitrogen
aerobe
thermophile
acidophile
energyProduction
bioremediation
Motile
Sporulating
