# Supplementary material for: Detection of Biochemical Pathways by Probabilistic Matching of Phyletic Vectors
Source: PLoS One. 2009 Apr 24;4(4):e5326. doi: 10.1371/journal.pone.0005326 (PMC2670198; doi:10.1371/journal.pone.0005326)
Supplement: Table S4 — Psi-square search results for cell motility phenotype. (0.02 MB XLS) [file pone.0005326.s004.xls]

## Sheet: AdditionalFile2
Table S4: Psi-square search results for cell motility phenotype
match_ID	cat	fun	pat	iter	dis	score
cell motility phenotype			111_11__111__111_1_________111__111111_________1_11_1_______111111_111__1__1111111_111_1111_1111_1__11__111111
COG01352	N	Methylase of chemotaxis methyl-accepting proteins	____1___1_111__1_1_________1____111111______________1_1_____1111111111__1__111_111_111_11_1_111111__11__111_11	0	0.65	-1
COG00835	N	Chemotaxis signal transduction protein	____1___1_111__1_1_________1_11_111111______________1_1_____1111111111__1__111_111111111111_111111__11__111111	0	0.636	-1
COG00643	N	Chemotaxis protein histidine kinase and related kinases	____1___1_111__1_1_______1_1_111111111______________1_1_____1111111111__1__111_111111111111_111111__11__111111	0	0.596	-1
COG01516	N	Flagellin-specific chaperone FliS	________________11______________111111______________1_1_____1111111111_11__111_111_111_1111_11_1_____1__111111	0	0.583	-1
COG02201	N	Chemotaxis response regulator containing a CheY-like receiver domain and a methylesterase domain	____1___1_111__1_1_________1__1__111________________1_1_____1111111111__1__111_111_11111111_111111__11__111_11	0	0.576	-1
COG01256	N	Flagellar hook-associated protein	________________11______________111111______________1_1_____111111_111111__111_111_111_1111_1111111111__111111	0	0.561	-1
COG01291	N	Flagellar motor component	________________11______________111111______________1_1_____1111111111_11__111_111_111_1111_1111111111__111111	0	0.561	-1
COG01360	N	Flagellar motor protein	________________11______________111111______________1_1_____1111111111_11__111_111_111_1111_1111111111__111111	0	0.561	-1
COG01558	N	Flagellar basal body rod protein	________________11______________111111______________1_1_____111111_111111__111_111_111_1111_1111111111__111111	0	0.561	-1
COG01677	N	Flagellar hook-basal body protein	________________11______________111111______________1_______1111111111111__111_111_111_1111_1111111111__111111	0	0.561	-1
COG01987	N	Flagellar biosynthesis pathway; component FliQ	________________11______________111111______________1_______1111111111111__111_111_111_1111_1111111111__111111	0	0.561	-1
COG01766	N	Flagellar biosynthesis/type III secretory pathway lipoprotein	________________11______________111111______________1_1_____111111_111111__111_111_111_1_11_1111111111__111111	1	0.546	92.476
COG01580	N	Flagellar basal body-associated protein	________________11_______________111________________1_1_____1111111111_11__111_111_111_1111_11_1_____1__111111	1	0.541	68.982
COG01338	N	Flagellar biosynthesis pathway; component FliP	________________11______________111111______________1_1_____1111111111111__111_111_111_1111_1111111111__111111	1	0.539	99.63
COG01815	N	Flagellar basal body protein	________________11______________111111______________1_1_____1111111111111__111_111_111_1111_1111111111__111111	1	0.539	99.63
COG01843	N	Flagellar hook capping protein	________________11______________111111______________1_1_____1111111111111__111_111_111_1111_1111111111__111111	1	0.539	99.63
COG01344	N	Flagellin and related hook-associated proteins	________________11______________111111__________1___1_1_____1111111111_11__111_111_111_1111_1111111111__111111	1	0.539	94.466
COG01684	N	Flagellar biosynthesis pathway; component FliR	________________11______________111111______________1_1_____1111111111111__111_111_111_1_11_1111111111__111111	1	0.524	95.293
COG01868	N	Flagellar motor switch protein	________________11______________111111______________1_1_____1111111111111__111_111_111_1111_11111111_1__111111	1	0.524	96.011
COG04786	N	Flagellar basal body rod protein	________________11______________111111______________1_1_____1111111111111__111_111_111_1_11_1111111111__111111	1	0.524	95.293
COG00840	N	Methyl-accepting chemotaxis protein	1___1___11111__1111_111__1_1_1111111111_____________1_1_____1111111111__1__111_111111111111_111111__11__111111	1	0.516	85.107
COG01345	N	Flagellar capping protein	________________11______________111111__1_______1___1_1_____1111111111_11__111_1111111_1111_11_1_____1__111111	1	0.515	75.015
COG03144	N	Flagellar hook-length control protein	_________________1_______________111________________1_1_______11111111_11__111_111_111_11_1_11_1_1___1__11____	1	0.483	36.206
COG01749	N	Flagellar hook protein FlgE	________________1_______________1___11__1___________1_______1111111111111__111_111_111_1111_1111111111__111111	1	0.478	75.623
COG02518	O	Protein-L-isoaspartate carboxylmethyltransferase	1111111111111__1_1____________________________________________11111111__1__111_111_1111111111111111111__111111	1	0.477	35.248
COG01536	N	Flagellar motor switch protein	________________11______________111111______________1_1_11111111111111111__111_111_111_1111_1111111_11__111111	1	0.477	87.6
COG01157	N	Flagellar biosynthesis/type III secretory pathway ATPase	________________11______________111111______________1_1_11111111111111111__111_111_111_1111_1111111111__111111	1	0.456	89.49
COG01377	N	Flagellar biosynthesis pathway; component FlhB	________________11______________111111______________1_1_11111111111111111__111_111_111_1111_1111111111__111111	1	0.456	89.49
COG01886	N	Flagellar motor switch/type III secretory pathway protein	________________11______________111111______________1_1_11111111111111111__111_111_111_1111_1111111111__111111	1	0.456	89.49
COG01706	N	Flagellar basal-body P-ring protein	________________11__________________________________________1_11111111111__111_111_111_1111_1111111111__111111	1	0.442	62.418
COG01052	C	Lactate dehydrogenase and related dehydrogenases	11______111__1__1__________1_11_111111111_1_____1___1111_____111111111__111111_1111111_111111111111111__111111	1	0.44	53.154
COG00784	T	FOG: CheY-like receiver	____1_1_1_111__1_11_11_____1_111111111____1_________111_____1111111111__1111111111111111111_1111111111__111111	1	0.44	80.614
COG01298	N	Flagellar biosynthesis pathway; component FlhA	________________11_______________11111__1___________1_1_111_1111111111111__111_111_111_1111_1111111111__111111	1	0.44	86.041
COG01807	M	4-amino-4-deoxy-L-arabinose transferase and related glycosyltransferases of PMT family	____1___111_____1__________111__1_11________________1__1______11111111_11___1_111111111111111111111111__11____	1	0.435	34.266
COG02063	N	Flagellar basal body L-ring protein	________________11____________________________________________11111111111__111_111_111_1111_1111111111__111111	1	0.427	56.776
COG01977	H	Molybdopterin converting factor; small subunit	_1111___111111111_1_11_1___11111111_11111_____________________11111111__111111_1111111_1111_1111111111__111111	1	0.421	35.871
COG02214	O	DnaJ-class molecular chaperone	_______________1_________1111111______________11_1__1_______111111111______111111111111111__1_11111111__111111	1	0.414	32.085
COG01317	N	Flagellar biosynthesis/type III secretory pathway protein	_________________1_______________111________________1_1_11111111111111111__111_111_111_1111_11_11_______111111	1	0.411	57.568
COG00854	H	Pyridoxal phosphate biosynthesis protein	________________1__________1111_______________________________11111111_11__111111111111111111111111111__111111	1	0.405	45.571
COG01261	N	Flagellar basal body P-ring biosynthesis protein	________________11_______1____________________________________11111111111__111_111_111_1111_1111111111__111111	1	0.404	57.018
COG00413	H	Ketopantoate hydroxymethyltransferase	1111____111____1111111111_11111111111111____________1_________11111111111__111111111111111111111111111__111111	1	0.403	47.731
