# Supplementary material for: Detection of Biochemical Pathways by Probabilistic Matching of Phyletic Vectors
Source: PLoS One. 2009 Apr 24;4(4):e5326. doi: 10.1371/journal.pone.0005326 (PMC2670198; doi:10.1371/journal.pone.0005326)
Supplement: Table S5 — Psi-square search results for food poisoning phenotype. (0.04 MB XLS) [file pone.0005326.s005.xls]

## Sheet: AdditionalFile4
Table S5: Psi-square search results for food poisoning phenotype
match_ID	cat	fun	pat	iter	dis	score
food position phenotype			________________________________1____1_______________1__________11111______1__1_____________________________1_
COG04810	E	Ethanolamine utilization protein	____________________________________11_______________111______1111111_________________________________________	0	0.417	-1
COG04816	E	Ethanolamine utilization protein	____________________________________11_______________111______1111111_________________________________________	0	0.417	-1
COG04917	E	Ethanolamine utilization protein	____________________________________11_______________111______1111111_________________________________________	0	0.417	-1
COG04812	E	Ethanolamine utilization cobalamin adenosyltransferase	____________________________________11_______________111______1111_11_________________________________________	0	0.455	-1
COG06653	X	Unsupervised COG	______________________________________________________________11111111_____111________________________________	0	0.455	-1
COG06757	X	Unsupervised COG	______________________________________________________________11111111_____111________________________________	0	0.455	-1
COG06790	X	Unsupervised COG	______________________________________________________________11111111_____111________________________________	0	0.455	-1
COG06797	X	Unsupervised COG	______________________________________________________________11111111_____111________________________________	0	0.455	-1
COG06964	X	Unsupervised COG	______________________________________________________________11111111_____111________________________________	0	0.455	-1
COG07043	X	Unsupervised COG	______________________________________________________________1111111______111_____1__________________________	0	0.455	-1
COG08180	X	Unsupervised COG	______________________1_1_______________1_1__________1________1_11111_________________________________________	0	0.455	-1
COG04819	E	Ethanolamine utilization protein; possible chaperonin protecting lyase from inhibition	____________________________________11_______________111______1111111___1_____________________________________	0	0.462	-1
COG07357	X	Unsupervised COG	_____________________________________________________11_______1111111______111_____1__________________________	0	0.462	-1
COG03722	K	Transcriptional regulator	______________________________________________________________11111111____1111________________________________	1	0.5	19.557
COG04811	S	Predicted membrane protein	____________________________________11________________________11111111__1_1___________________________________	1	0.5	16.641
COG06613	X	Unsupervised COG	______________________________________________________________11111111__1__111________________________________	1	0.5	21.574
COG06624	X	Unsupervised COG	______________________________________________________________11111111__1__111________________________________	1	0.5	21.574
COG06665	X	Unsupervised COG	______________________________________________________________11111111__1__111________________________________	1	0.5	21.574
COG06734	X	Unsupervised COG	______________________________________________________________11111111__1__111________________________________	1	0.5	21.574
COG06756	X	Unsupervised COG	______________________________________________________________11111111__1__111________________________________	1	0.5	21.574
COG06909	X	Unsupervised COG	______________________________________________________________1111111___1__111_____1__________________________	1	0.5	20.419
COG06988	X	Unsupervised COG	______________________________________________________________11111111__1__111________________________________	1	0.5	21.574
COG07106	X	Unsupervised COG	______________________________________________________________11111111_____111_____1__________________________	1	0.5	22.284
COG07210	X	Unsupervised COG	______________________________________________________________11111111_____111_____1__________________________	1	0.5	22.284
COG07485	X	Unsupervised COG	______________________________________________________________11111111__1__111________________________________	1	0.5	21.574
COG08697	X	Unsupervised COG	_____________________________________________________1________1111111____1__11_____1__________________________	1	0.5	18.804
COG10803	X	Unsupervised COG	______________________________________________________________11111111_____111_____1__________________________	1	0.5	22.284
COG11115	X	Unsupervised COG	______________________________________________________________11111111__1__111________________________________	1	0.5	21.574
COG03061	M	Cell envelope opacity-associated protein A	______________________________________________________________11111111___11111________________________________	1	0.538	16.831
COG03084	S	Uncharacterized protein conserved in bacteria	______________________________________________________________11111111___11111________________________________	1	0.538	16.831
COG03445	R	Acid-induced glycyl radical enzyme	______________________________________________________________11111111___11111________________________________	1	0.538	16.831
COG03783	C	Soluble cytochrome b562	______________________________________________________________11111111____1111____1___________________________	1	0.538	16.799
COG03790	S	Predicted membrane protein	______________________________________________________________11111111____1111____1___________________________	1	0.538	16.799
COG04139	H	ABC-type cobalamin transport system; permease component	_____________1________________________________________________11111111__1__111________________________________	1	0.538	18.867
COG06681	X	Unsupervised COG	______________________________________________________________11111111__1__111_____1__________________________	1	0.538	21.562
COG06691	X	Unsupervised COG	______________________________________________________________11111111__1__111_____1__________________________	1	0.538	21.562
COG06866	X	Unsupervised COG	______________________________________________________________11111111__1__111_____1__________________________	1	0.538	21.562
COG06920	X	Unsupervised COG	______________________________________________________________11111111__1__111_____1__________________________	1	0.538	21.562
COG04820	E	Ethanolamine utilization protein; possible chaperonin	____________________________________11________________11______1111_11_________________________________________	1	0.545	19.245
COG08655	X	Unsupervised COG	______________________________________________________________11111111________________________________________	1	0.545	17.312
COG08692	X	Unsupervised COG	______________________________________________________________11111111________________________________________	1	0.545	17.312
COG08720	X	Unsupervised COG	______________________________________________________________11111111________________________________________	1	0.545	17.312
COG08722	X	Unsupervised COG	______________________________________________________________11111111________________________________________	1	0.545	17.312
COG08756	X	Unsupervised COG	______________________________________________________________11111111__1_____________________________________	1	0.545	16.59
COG08778	X	Unsupervised COG	______________________________________________________________1111111___1____1________________________________	1	0.545	17.063
COG08872	X	Unsupervised COG	______________________________________________________________11111111________________________________________	1	0.545	17.312
COG08893	X	Unsupervised COG	______________________________________________________________11111111________________________________________	1	0.545	17.312
COG08972	X	Unsupervised COG	______________________________________________________________11111111________________________________________	1	0.545	17.312
COG09015	X	Unsupervised COG	______________________________________________________________11111111________________________________________	1	0.545	17.312
COG09027	X	Unsupervised COG	______________________________________________________________11111111__1_____________________________________	1	0.545	16.59
COG09051	X	Unsupervised COG	______________________________________________________________11111111__1_____________________________________	1	0.545	16.59
COG09078	X	Unsupervised COG	______________________________________________________________1111111_______11_____1__________________________	1	0.545	19.378
COG09079	X	Unsupervised COG	______________________________________________________________1111111_______11_____1__________________________	1	0.545	19.378
COG09104	X	Unsupervised COG	______________________________________________________________11111111__1_____________________________________	1	0.545	16.59
COG09178	X	Unsupervised COG	______________________________________________________________11111111__1__________1__________________________	1	0.545	16.578
COG09206	X	Unsupervised COG	______________________________________________________________11111111__1_____________________________________	1	0.545	16.59
COG09216	X	Unsupervised COG	______________________________________________________________11111111__1_____________________________________	1	0.545	16.59
COG09308	X	Unsupervised COG	______________________________________________________________11111111__1_____________________________________	1	0.545	16.59
COG09327	X	Unsupervised COG	______________________________________________________________11111111__1_____________________________________	1	0.545	16.59
COG09328	X	Unsupervised COG	______________________________________________________________11111111__1_____________________________________	1	0.545	16.59
COG09341	X	Unsupervised COG	______________________________________________________________1111111_______1______1__________________________	1	0.545	17.763
COG09371	X	Unsupervised COG	______________________________________________________________11111111__1__________1__________________________	1	0.545	16.578
COG09388	X	Unsupervised COG	______________________________________________________________11111111__1_____________________________________	1	0.545	16.59
COG09406	X	Unsupervised COG	______________________________________________________________11111111________________________________________	1	0.545	17.312
COG09426	X	Unsupervised COG	______________________________________________________________11111111__1_____________________________________	1	0.545	16.59
COG09429	X	Unsupervised COG	______________________________________________________________11111111__1_____________________________________	1	0.545	16.59
COG09439	X	Unsupervised COG	______________________________________________________________11111111________________________________________	1	0.545	17.312
COG09450	X	Unsupervised COG	______________________________________________________________11111111__1_____________________________________	1	0.545	16.59
COG09452	X	Unsupervised COG	______________________________________________________________11111111________________________________________	1	0.545	17.312
COG09485	X	Unsupervised COG	______________________________________________________________11111111__1_____________________________________	1	0.545	16.59
COG09495	X	Unsupervised COG	______________________________________________________________11111111________________________________________	1	0.545	17.312
COG09522	X	Unsupervised COG	______________________________________________________________11111111__1_____________________________________	1	0.545	16.59
COG09523	X	Unsupervised COG	______________________________________________________________11111111__1_____________________________________	1	0.545	16.59
COG09542	X	Unsupervised COG	______________________________________________________________11111111__1_____________________________________	1	0.545	16.59
COG09548	X	Unsupervised COG	______________________________________________________________11111111______11________________________________	1	0.545	20.533
COG09590	X	Unsupervised COG	_______________________________________________________1______1111111_________________________________________	1	0.545	18.04
COG09592	X	Unsupervised COG	______________________________________________________________11111111________________________________________	1	0.545	17.312
COG09607	X	Unsupervised COG	______________________________________________________________11111111__1_____________________________________	1	0.545	16.59
COG09618	X	Unsupervised COG	______________________________________________________________11111111__1_____________________________________	1	0.545	16.59
COG09628	X	Unsupervised COG	______________________________________________________________11111111________________________________________	1	0.545	17.312
COG09629	X	Unsupervised COG	______________________________________________________________11111111________________________________________	1	0.545	17.312
COG09632	X	Unsupervised COG	______________________________________________________________11111111__1_____________________________________	1	0.545	16.59
COG09634	X	Unsupervised COG	______________________________________________________________11111111__1_____________________________________	1	0.545	16.59
COG09635	X	Unsupervised COG	______________________________________________________________11111111__1_____________________________________	1	0.545	16.59
COG09642	X	Unsupervised COG	______________________________________________________________11111111__1_____________________________________	1	0.545	16.59
COG09643	X	Unsupervised COG	______________________________________________________________11111111__1_____________________________________	1	0.545	16.59
COG09667	X	Unsupervised COG	______________________________________________________________11111111__1_____________________________________	1	0.545	16.59
COG09675	X	Unsupervised COG	______________________________________________________________11111111__1_____________________________________	1	0.545	16.59
COG09676	X	Unsupervised COG	______________________________________________________________11111111________________________________________	1	0.545	17.312
COG09686	X	Unsupervised COG	______________________________________________________________11111111________________________________________	1	0.545	17.312
COG09688	X	Unsupervised COG	______________________________________________________________11111111__1_____________________________________	1	0.545	16.59
COG10881	X	Unsupervised COG	______________________________________________________________1111_11______111________________________________	1	0.545	17.618
COG02992	R	Uncharacterized FlgJ-related protein	________________________________________1______________1______1111111___1__111_____1________________________11	1	0.563	16.633
COG03110	S	Uncharacterized protein conserved in bacteria	______________________________________________________________11111111___11111_____1__________________________	1	0.571	16.819
COG03691	S	Uncharacterized protein conserved in bacteria	______________________________________________________________11111111___11111_____1__________________________	1	0.571	16.819
COG05633	R	Predicted periplasmic lipoprotein	______________________________________________________________11111111___11111_____1__________________________	1	0.571	16.819
COG06806	X	Unsupervised COG	______________________________________________________________1111_111__1__111_____1__________________________	1	0.583	18.027
COG08647	X	Unsupervised COG	______________________________________________________________11111111__1___11_____1__________________________	1	0.583	19.799
COG06414	X	Unsupervised COG	______________________________________________________________11111111__1_1________1__________________________	2	0.545	23.428
COG03006	D	Uncharacterized protein involved in chromosome partitioning	______________________________________________________________11111111__111111________________________________	2	0.571	26.433
COG03050	L	DNA polymerase III; psi subunit	______________________________________________________________11111111__111111________________________________	2	0.571	26.433
COG03054	R	Predicted transcriptional regulator	______________________________________________________________11111111__111111________________________________	2	0.571	26.433
COG03095	D	Uncharacterized protein involved in chromosome partitioning	______________________________________________________________11111111__111111________________________________	2	0.571	26.433
COG03096	D	Uncharacterized protein involved in chromosome partitioning	______________________________________________________________11111111__111111________________________________	2	0.571	26.433
COG03099	S	Uncharacterized protein conserved in bacteria	______________________________________________________________11111111__111111________________________________	2	0.571	26.433
COG03120	S	Uncharacterized protein conserved in bacteria	______________________________________________________________11111111__111111________________________________	2	0.571	26.433
COG03140	S	Uncharacterized protein conserved in bacteria	______________________________________________________________11111111__111111________________________________	2	0.571	26.433
COG03423	K	Predicted transcriptional regulator	______________________________________________________________11111111__111________1__________________________	2	0.583	23.19
COG03056	M	Uncharacterized lipoprotein	______________________________________________________________11111111__111111_____1__________________________	2	0.6	26.881
COG03057	L	Negative regulator of replication initiationR	______________________________________________________________11111111__111111_____1__________________________	2	0.6	26.881
COG03060	K	Transcriptional regulator of met regulon	______________________________________________________________11111111__111111_____1__________________________	2	0.6	26.881
COG03068	S	Uncharacterized protein conserved in bacteria	______________________________________________________________11111111__111111_____1__________________________	2	0.6	26.881
COG03076	S	Uncharacterized protein conserved in bacteria	______________________________________________________________11111111__111111_____1__________________________	2	0.6	26.881
COG03078	S	Uncharacterized protein conserved in bacteria	______________________________________________________________11111111__111111_____1__________________________	2	0.6	26.881
COG03082	S	Uncharacterized protein conserved in bacteria	______________________________________________________________11111111__111111_____1__________________________	2	0.6	26.881
COG03085	S	Uncharacterized protein conserved in bacteria	______________________________________________________________11111111__111111_____1__________________________	2	0.6	26.881
COG03102	S	Uncharacterized protein conserved in bacteria	______________________________________________________________11111111__111111_____1__________________________	2	0.6	26.881
COG03112	S	Uncharacterized protein conserved in bacteria	______________________________________________________________11111111__111111_____1__________________________	2	0.6	26.881
COG03771	S	Predicted membrane protein	______________________________________________________________11111111__111111_____1__________________________	2	0.6	26.881
COG04168	V	ABC-type antimicrobial peptide transport system; permease component	______________________________________________________________11111111__111111_____1__________________________	2	0.6	26.881
COG04171	V	ABC-type antimicrobial peptide transport system; permease component	______________________________________________________________11111111__111111_____1__________________________	2	0.6	26.881
COG11057	X	Unsupervised COG	______________________________________________________________111111111_1111_1________________________________	3	0.571	23.03
COG03097	S	Uncharacterized protein conserved in bacteria	______________________________________________________________1111_111___11111_____1__________________________	3	0.615	23.475
COG03923	L	Primosomal replication protein N''	______________________________________________________________11111_11__1_1111_____1__________________________	3	0.615	22.756
COG02926	S	Uncharacterized protein conserved in bacteria	_______________________________________________________1______111111111_111111________________________________	3	0.625	24.445
COG03066	L	DNA mismatch repair protein	_________________________1____________________________________11111111__111111_____1__________________________	3	0.625	25.485
COG03074	S	Uncharacterized protein conserved in bacteria	___1__________________________________________________________11111111__111111_____1__________________________	3	0.625	25.457
COG03092	S	Uncharacterized protein conserved in bacteria	___________________________1__________________________________11111111__111111_____1__________________________	3	0.625	25.388
COG03109	T	Activator of osmoprotectant transporter ProP	______________________________________________________________11111111__111111_1___1__________________________	3	0.625	25.357
COG04167	V	ABC-type antimicrobial peptide transport system; ATPase component	_________________________________1____________________________11111111__111111_____1__________________________	3	0.625	25.406
COG04170	V	ABC-type antimicrobial peptide transport system; ATPase component	______________________________________________________________11111111__111111_____1__________1_______________	3	0.625	25.391
COG04776	K	Exoribonuclease II	______________________________________________________________111111111_111111____1___________________________	3	0.625	22.621
COG03765	M	Chain length determinant protein	______________________________________________________________11111111__111_1__1______________________________	4	0.615	23.299
COG04161	E	ABC-type arginine transport system; ATPase component	___1_______________________1__________________________________11111111__111111________________________________	4	0.625	24.469
COG03101	S	Uncharacterized protein conserved in bacteria	______________________________________________________________11111_11__111111____1___________________________	4	0.643	22.639
COG03067	P	Na+/H+ antiporter	______________________________________________________________11111111__111111_11__1__________________________	4	0.647	22.811
COG02949	S	Uncharacterized membrane protein	___________________________1___1______________________________11111111__111111________________________________	5	0.625	22.762
COG03086	T	Positive regulator of sigma E activity	_________________1____________________________________11______11111111__111111_1___1__________________________	5	0.684	23.109
