# Supplementary material for: Detection of Biochemical Pathways by Probabilistic Matching of Phyletic Vectors
Source: PLoS One. 2009 Apr 24;4(4):e5326. doi: 10.1371/journal.pone.0005326 (PMC2670198; doi:10.1371/journal.pone.0005326)
Supplement: Table S6 — The list of genomes in the COG-06 dataset. (0.03 MB XLS) [file pone.0005326.s006.xls]

## Sheet: genomes
Table S6: The list of genomes in COG-06 dataset.
Abbreviation	Txon ID	Genome Name	class
Acine	62977	Acinetobacter sp. ADP1	Proteobacteria
Aerpe	56636	Aeropyrum pernix	Crenarchaeota
Aquae	224324	Aquifex aeolicus VF5	Aquificales-Thermotogales
Arcfu	224325	Archaeoglobus fulgidus DSM 4304	Euryarchaeota
AtuWa	176299	Agrobacterium tumefaciens str. C58 (U. Washington)	Proteobacteria
Bacce	226900	Bacillus cereus ATCC 14579	Firmicutes-Fusobacteria
Bacha	86665	Bacillus halodurans	Firmicutes-Fusobacteria
Bacsu	224308	Bacillus subtilis subsp. subtilis str. 168	Firmicutes-Fusobacteria
Biflo	206672	Bifidobacterium longum NCC2705	Actinobacteria-Cyanobacteria-Deinococcus-Thermus
Borbr	257310	Bordetella bronchiseptica RB50	Proteobacteria
Borbu	224326	Borrelia burgdorferi B31	Spirochaetes-Chlamydiae
Borpa	519	Bordetella parapertussis	Proteobacteria
Borpe	520	Bordetella pertussis	Proteobacteria
Braja	224911	Bradyrhizobium japonicum USDA 110	Proteobacteria
Brume	224914	Brucella melitensis 16M	Proteobacteria
Brusu	204722	Brucella suis 1330	Proteobacteria
Bucap	107806	Buchnera aphidicola str. APS (Acyrthosiphon pisum)	Proteobacteria
Camje	192222	Campylobacter jejuni subsp. jejuni NCTC 11168	Proteobacteria
Caucr	190650	Caulobacter crescentus CB15	Proteobacteria
Chlca	227941	Chlamydophila caviae GPIC	Spirochaetes-Chlamydiae
Chlmu	83560	Chlamydia muridarum	Spirochaetes-Chlamydiae
Chlpn	115711	Chlamydophila pneumoniae AR39	Spirochaetes-Chlamydiae
Chltr	813	Chlamydia trachomatis	Spirochaetes-Chlamydiae
Chrvi	243365	Chromobacterium violaceum ATCC 12472	Proteobacteria
Cloac	1488	Clostridium acetobutylicum	Firmicutes-Fusobacteria
Clope	195102	Clostridium perfringens str. 13	Firmicutes-Fusobacteria
Clote	212717	Clostridium tetani E88	Firmicutes-Fusobacteria
Cordi	1717	Corynebacterium diphtheriae	Actinobacteria-Cyanobacteria-Deinococcus-Thermus
Coref	196164	Corynebacterium efficiens YS-314	Actinobacteria-Cyanobacteria-Deinococcus-Thermus
Corgl	196627	Corynebacterium glutamicum ATCC 13032	Actinobacteria-Cyanobacteria-Deinococcus-Thermus
Coxbu	227377	Coxiella burnetii RSA 493	Proteobacteria
Deira	243230	Deinococcus radiodurans R1	Actinobacteria-Cyanobacteria-Deinococcus-Thermus
Desvu	882	Desulfovibrio vulgaris subsp. vulgaris str. Hildenborough	Proteobacteria
Echco	83333	Escherichia coli K12	Proteobacteria
EcoCF	199310	Escherichia coli CFT073	Proteobacteria
EcoOa	83334	Escherichia coli O157:H7	Proteobacteria
EcoOb	155864	Escherichia coli O157:H7 EDL933	Proteobacteria
Fusnu	190304	Fusobacterium nucleatum subsp. nucleatum ATCC 25586	Firmicutes-Fusobacteria
Geosu	243231	Geobacter sulfurreducens PCA	Proteobacteria
Haein	71421	Haemophilus influenzae Rd KW20	Proteobacteria
Halob	64091	Halobacterium sp. NRC-1	Euryarchaeota
Helhe	235279	Helicobacter hepaticus ATCC 51449	Proteobacteria
Helpy	85962	Helicobacter pylori 26695	Proteobacteria
Lacla	1360	Lactococcus lactis subsp. lactis	Firmicutes-Fusobacteria
Lacpl	220668	Lactobacillus plantarum WCFS1	Firmicutes-Fusobacteria
Lisin	1642	Listeria innocua	Firmicutes-Fusobacteria
Lismo	169963	Listeria monocytogenes EGD-e	Firmicutes-Fusobacteria
Meslo	381	Mesorhizobium loti	Proteobacteria
Metac	188937	Methanosarcina acetivorans C2A	Euryarchaeota
Metca	190192	Methanopyrus kandleri AV19	Euryarchaeota
Metja	2190	Methanocaldococcus jannaschii	Euryarchaeota
Metma	192952	Methanosarcina mazei Goe1	Euryarchaeota
Metth	187420	Methanothermobacter thermautotrophicus str. Delta H	Euryarchaeota
Mycbo	233413	Mycobacterium bovis subsp. bovis AF2122/97	Actinobacteria-Cyanobacteria-Deinococcus-Thermus
Mycga	233150	Mycoplasma gallisepticum R	Firmicutes-Fusobacteria
Mycge	2097	Mycoplasma genitalium	Firmicutes-Fusobacteria
Mycle	1769	Mycobacterium leprae	Actinobacteria-Cyanobacteria-Deinococcus-Thermus
Mycpe	28227	Mycoplasma penetrans	Firmicutes-Fusobacteria
Mycpn	2104	Mycoplasma pneumoniae	Firmicutes-Fusobacteria
Mycpu	2107	Mycoplasma pulmonis	Firmicutes-Fusobacteria
MyctC	83331	Mycobacterium tuberculosis CDC1551	Actinobacteria-Cyanobacteria-Deinococcus-Thermus
Myctu	83332	Mycobacterium tuberculosis H37Rv	Actinobacteria-Cyanobacteria-Deinococcus-Thermus
Neime	122586	Neisseria meningitidis MC58	Proteobacteria
Niteu	228410	Nitrosomonas europaea ATCC 19718	Proteobacteria
Nossp	103690	Nostoc sp. PCC 7120	Actinobacteria-Cyanobacteria-Deinococcus-Thermus
Oceih	221109	Oceanobacillus iheyensis HTE831	Firmicutes-Fusobacteria
Pasmu	747	Pasteurella multocida	Proteobacteria
Pholu	243265	Photorhabdus luminescens subsp. laumondii TTO1	Proteobacteria
Pseae	208964	Pseudomonas aeruginosa PAO1	Proteobacteria
Psepu	160488	Pseudomonas putida KT2440	Proteobacteria
Psesy	223283	Pseudomonas syringae pv. tomato str. DC3000	Proteobacteria
Pyrab	29292	Pyrococcus abyssi	Euryarchaeota
Pyrae	178306	Pyrobaculum aerophilum str. IM2	Crenarchaeota
Pyrfu	186497	Pyrococcus furiosus DSM 3638	Euryarchaeota
Pyrho	53953	Pyrococcus horikoshii	Euryarchaeota
Ralso	305	Ralstonia solanacearum	Proteobacteria
Rhopa	258594	Rhodopseudomonas palustris CGA009	Proteobacteria
Ricco	781	Rickettsia conorii	Proteobacteria
Ricpr	782	Rickettsia prowazekii	Proteobacteria
Salen	90370	Salmonella enterica subsp. enterica serovar Typhi	Proteobacteria
Salty	99287	Salmonella typhimurium LT2	Proteobacteria
Sheon	211586	Shewanella oneidensis MR-1	Proteobacteria
Shifl	198214	Shigella flexneri 2a str. 301	Proteobacteria
Sinme	266834	Sinorhizobium meliloti 1021	Proteobacteria
Staau	158878	Staphylococcus aureus subsp. aureus Mu50	Firmicutes-Fusobacteria
Staep	176280	Staphylococcus epidermidis ATCC 12228	Firmicutes-Fusobacteria
Strag	208435	Streptococcus agalactiae 2603V/R	Firmicutes-Fusobacteria
Strmu	210007	Streptococcus mutans UA159	Firmicutes-Fusobacteria
Strpn	170187	Streptococcus pneumoniae TIGR4	Firmicutes-Fusobacteria
Strpy	198466	Streptococcus pyogenes MGAS315	Firmicutes-Fusobacteria
Sulso	2287	Sulfolobus solfataricus	Crenarchaeota
Sulto	111955	Sulfolobus tokodaii	Crenarchaeota
SynPC	1148	Synechocystis sp. PCC 6803	Actinobacteria-Cyanobacteria-Deinococcus-Thermus
SynWH	84588	Synechococcus sp. WH 8102	Actinobacteria-Cyanobacteria-Deinococcus-Thermus
Theac	2303	Thermoplasma acidophilum	Euryarchaeota
Theel	197221	Thermosynechococcus elongatus BP-1	Actinobacteria-Cyanobacteria-Deinococcus-Thermus
Thema	2336	Thermotoga maritima	Aquificales-Thermotogales
Thevo	50339	Thermoplasma volcanium	Euryarchaeota
Trepa	160	Treponema pallidum	Spirochaetes-Chlamydiae
Trowh	218496	Tropheryma whipplei TW08/27	Actinobacteria-Cyanobacteria-Deinococcus-Thermus
Ureur	2130	Ureaplasma urealyticum	Firmicutes-Fusobacteria
Vibch	666	Vibrio cholerae	Proteobacteria
Vibpa	223926	Vibrio parahaemolyticus RIMD 2210633	Proteobacteria
Vibvu	216895	Vibrio vulnificus CMCP6	Proteobacteria
Wiggl	36870	Wigglesworthia glossinidia endosymbiont of Glossina brevipalpis	Proteobacteria
Wolsu	844	Wolinella succinogenes	Proteobacteria
Xanax	190486	Xanthomonas axonopodis pv. citri str. 306	Proteobacteria
Xanca	190485	Xanthomonas campestris pv. campestris str. ATCC 33913	Proteobacteria
Xylfa	160492	Xylella fastidiosa 9a5c	Proteobacteria
Yerpe	214092	Yersinia pestis CO92	Proteobacteria
