# Supplementary material for: Detection of Biochemical Pathways by Probabilistic Matching of Phyletic Vectors
Source: PLoS One. 2009 Apr 24;4(4):e5326. doi: 10.1371/journal.pone.0005326 (PMC2670198; doi:10.1371/journal.pone.0005326)
Supplement: Table S7 — X axis and Y axis labels in Figure 2. (0.02 MB XLS) [file pone.0005326.s007.xls]

## Sheet: Sheet1
Table S7: X and Y labels in Figure 2. See Table S6 for full names of genomes.
COGs in Fig.2(a)	COGs in Fig.2(b)	genomes in Fig2 from left to right
COG01905	COG01905	Aerpe
COG01894	COG01894	Pyrae
COG01034	COG01034	Sulso
COG01485	COG01485	Sulto
COG01613	COG01613	Arcfu
COG01143	COG02227	Metja
COG00728	COG01008	Metth
COG00253	COG00354	Metca
COG01186	COG04208	Pyrab
COG00739	COG00713	Pyrfu
COG01207	COG02142	Pyrho
COG00285	COG02193	Metac
COG00289	COG00259	Metma
COG00304	COG00839	Theac
	COG00271	Thevo
	COG00408	Halob
	COG01952	Aquae
	COG00321	Thema
	COG01007	Mycbo
	COG00767	Mycle
	COG00278	MyctC
	COG02895	Myctu
	COG01005	Cordi
	COG00838	Coref
	COG01463	Corgl
	COG01729	Biflo
	COG00377	Trowh
	COG00649	Nossp
	COG01282	SynWH
	COG01127	SynPC
	COG00852	Theel
	COG04105	Deira
	COG00854	Bacce
	COG01934	Bacha
	COG05805	Bacsu
	COG01143	Oceih
	COG01538	Lisin
	COG01752	Lismo
	COG01678	Staau
	COG02885	Staep
	COG02200	Lacpl
	COG00797	Lacla
	COG00763	Strag
	COG04775	Strmu
	COG00848	Strpn
	COG00316	Strpy
	COG00654	Mycga
	COG02127	Mycge
	COG01452	Mycpe
	COG02171	Mycpn
	COG00567	Mycpu
	COG00790	Ureur
	COG00728	Cloac
	COG01995	Clope
	COG00811	Clote
	COG00817	Fusnu
	COG00795	Chlmu
	COG01959	Chltr
	COG00841	Chlca
	COG00414	Chlpn
	COG00855	Borbu
	COG01043	Trepa
	COG01044	EcoCF
	COG00774	Echco
	COG02022	EcoOa
	COG01212	EcoOb
	COG00661	Shifl
	COG04591	Salen
	COG00248	Salty
	COG01519	Yerpe
	COG01137	Bucap
	COG01651	Wiggl
	COG00861	Pholu
	COG00161	Haein
	COG00320	Pasmu
	COG01825	Vibch
	COG01496	Vibpa
	COG00156	Vibvu
	COG00407	Coxbu
	COG00253	Pseae
	COG01186	Psepu
	COG00739	Psesy
	COG00761	Acine
	COG00328	Sheon
	COG00276	Xanax
	COG00341	Xanca
	COG01158	Xylfa
	COG01225	Borbr
	COG00821	Borpa
	COG00289	Borpe
	COG00304	Chrvi
	COG00285	Neime
		Niteu
		Ralso
		AtuWa
		Braja
		Meslo
		Sinme
		Brume
		Brusu
		Caucr
		Rhopa
		Ricco
		Ricpr
		Desvu
		Geosu
		Helhe
		Helpy
		Camje
		Wolsu
